# Supplementary material for: Metastatic Transition of Pancreatic Ductal Cell Adenocarcinoma Is Accompanied by the Emergence of Pro-Invasive Cancer-Associated Fibroblasts
Source: Cancers (Basel). 2022 Apr 28;14(9):2197. doi: 10.3390/cancers14092197 (PMC9104173; doi:10.3390/cancers14092197)
Supplement: Supplementary file 1 [file cancers-14-02197-s001.zip]

Archive with 1 entries (1 files):
- cancers-1675343-supplementary.pdf
